# Supplementary material for: Myocardial Injury Caused by Chronic Alcohol Exposure—A Pilot Study Based on Proteomics
Source: Molecules. 2022 Jul 3;27(13):4284. doi: 10.3390/molecules27134284 (PMC9268295; doi:10.3390/molecules27134284)
Supplement: Supplementary file 1 [file molecules-27-04284-s001.zip]

Archive with 1 entries (1 files):
- molecules-1763185-supplementary.pdf
